# Supplementary material for: Patch Materials for Pulmonary Artery Arterioplasty and Right Ventricular Outflow Tract Augmentation: A Review
Source: Pediatr Cardiol. 2023 May 7;44(5):973–95. doi: 10.1007/s00246-023-03152-7 (PMC10224813; doi:10.1007/s00246-023-03152-7)
Supplement: Supplementary file 2 — Supplementary file2 (XLSX 17 KB) [file 246_2023_3152_MOESM2_ESM.xlsx]

## Sheet: Sheet1
Author	Year	Type of Study (pro/ret)	Patch Location/Operation	Patch Material	Cohort	Follow-Up Time	Criteria for Reintervention	Patch-Related Reintervention/Reoperation Rates	Additional Outcomes	Reported Mortality	Histology
Hawe	1970	retrospective	Tetralogy of Fallot Repair, RVOT patch	Teflon, Ivalon, AP	202 patients	--	Various	--	Incidence of Aneurysm Formation or Significant Bulgling: -Ivalon: 33% -Teflon: 9% -AP: 8%	Hospital mortality 9% (18/202) Grouped by Era: 1957-1962: 20% (16/81) 1963-1967: 2% (2/121) Not distinguished	No
Messina	1994	prospective	Tetralogy of Fallot Repair, RVOT patch	GA-treated AP, Saline-Treated AP	36 patients	Avg 5.95 months	--	0	At 6 month follow-up, patients with saline-treated patches had larger RVOFT dimensions than patients with GA-treated patches (p<0.001)	0	No
D'Andilli	2005	prospective	PA reconstruction SVC reconstruction	GA-treated AP	5 patients	12 months	--	0	--	0	No
Talwar	2017	prospective	TOF repair RVOT patch	PTFE GA-fixed AP	103 patients	Mean 6.02 days PTFE 5.89 days GA-fixed AP	Increased mediastinal drainage	10 re-explorations -PTFE: 4 patch-related reinterventions (7 total) -AP: 3 total reinterventions, not distinguished	--	1 patient, excluded from study	No
Ebert	2021	retrospective	PA reconstruction	Homograft, Bovine Pericardium, AP, Porcine SIS-ECM	214 patches in 180 patients	Median 3.72 (0.01, 15.69) yrs	- peak gradients >50mmHg - symptoms - evidence of severe stenosis (if no available gradient)	34 total (15.9%): 18 surgical and 16 catheter Not distinguished	Found preoperative renal failure (p<0.001) and low weight at surgery (p=0.004) to be associated with reintervention	Discharge Survival: 98.3% Survival to study closure: 94.4% Not distinguished	No
Cresalia	2018	retrospective	Patch arterioplasty for PA stenosis	Homograft, ePTFE, AP, SIS-ECM, Bovine jugular vein	135 patients	Mean: 4.9 yrs (15 days, 11 yrs), median: 4.0 years	PA stenosis, various	10 year reintervention rate: 54% Reintervention for recurrent PA stenosis: 33% Not distinguished	Found weight at operation <5.1 and age <30 days both significant predictors of reintervention.	- 30 day survival: 96%, all 6 deaths unrelated to PA plasty 9 deaths in follow-up Not distinguished	No
Rosenthal	1972	retrospective	TOF repair RVOT patch	AP	135 patients	Mean: 41 (14, 128) months for aneurysm patients - nothing reported for the cohort as a whole	Aneurysm	7 (5%) patients required surgical or catheter aneurysm repair Not distinguished	- 8 (6%) patients developed a patch aneurysm	1 due to false aneurism Not distinguished	No
Tatari	2022	prospective	RVOT patch	AP	72 patients	Mean 13.48 ± 7.38 years	None: this was a histologic analysis study	--	--	--	Yes, 72 samples
Gluck	2020	retrospective	Various congenital heart defects	GA-treated Cryopreserved Homograft Pericardium	276 patches in 134 patients	Mean 5.05 yrs (3 days, 12.42yrs) Median: 5.29 years	Significant valvular stenosis/regurgitation, significant septal residual shunt or bowing causing hemodynamic obstruction, significant vessel stenosis or aneurysm, or any adverse event leading to patch reop/explant/cath intervention	12 (9.0%) reoperations related to patch 18 (13.4%) reinterventions at patch sites	Patch failure-free survival: -5 years: 85.8% -10 years: 79.0%	9 (6.7%), none due to patch	Yes
Crawford	1986	prospective	Various congenital heart defects (ASD, VSD, AV Canal, TOF, DORV, Pulmonary Atresia, RVOT)	Bovine pericardium	105	Mean: 30.2 months (6-60)	--	No reported reinterventions	- repeat roentgenograms showed no evidence of calcification	- 12 (11.4%) dead intraoperatively, none related to patch - 6 (5.7%) late deaths Unrelated to patch	Yes, 1 sample
Baird	2016	retrospective	Various congenital heart defects	Photo-oxidized bovine pericardium (PhotoFix™)	490 patches in 364 patients	mean 3.2 ± 1.6 yrs	--	5 (1%) reoperation prior to discharge unrelated to patch 5 (1%) catheterizations prior to discharge not distinguished 17 (4.4%) late reoperations, 1 related to patch 30 (8%) late catheterizations, 1 related to patch	- freedom from all-cause reop at 5 years: 63.2±4.3%	92% survival, no patch-related deaths	Yes, 8 samples
Kim	2016	retrospective	Sutureless patch angioplasty for PA stenosis	Bovine pericardium	28 patients	Mean 60.9 ± 33.1 months	Pulmonary artery restenosis	1 (3.6%) reintervention 0 (0%) reoperation	--	Overall survival rates were 96.3%, 92.4%, and 92.4%, at 1, 5, and 10 years, respectively. No patch-related deaths.	No
Gustafson	1988	prospective	TOF repair	Dacron	36 patients	2-37 months	--	0 (0%)	Note that outcome reporting focused comparing two surgical techniques, rather than evaluating graft material performance.	--	No
Simon	2017	retrospective	TOF repair	Dacron	94 patients	7.9 ± 3.4 yrs	RVOT stenosis	6 (6.4%) catheter-based total 5 (5.3%) reoperations Not distinguished	Note that outcome reporting focused comparing two surgical techniques, rather than evaluating graft material performance.	2 late deaths not distinguished 97.8% 10 year survival	No
Fraint	2016	retrospective	PA augmentation	SIS-ECM, AP, bovine pericardium, cryopreserved pericardium, homograft material, ePTFE	221 patients, comparison of an ECM cohort (n=48) to a standard patch material cohort (n=173)	Median - 472 days for ECM - 1190 days for standard patch materials	various	Total Reintervention+Reoperation: unspecified - ECM: 14 (29%) -- 5 surgical, 9 catheterization - SP: 67 (39%) -- 35 surgical, 32 catheterization	--	ECM: 3 (6%) SP: 11 (6%)	No
Quarti	2011	prospective	Various cardiac tissue repairs (Cardiac tissue repair, PA arterioplasty, valve leaflet extension)	CorMatrix	27 patches in 26 patients	Mean 13.2 months	Stenosis	1 (3.7%) reoperation Due to peripheral stenosis		0	No
Scholl	2010	retrospective	Various congenital heart defects	CorMatrix	40 patients	Mean: 7.85 (0.5,24) months	--	1 (2.8%) reoperation 1 (2.8) catheter reintervention Not distinguished	--	5 deaths, 4 operative (10%), 1 late (2.8%) - all unrelated to the patch	Yes
Naik	2017	retrospective	Non-transannular repair of TOF	CorMatrix, Bovine Pericardium	21 patients	CorMatrix Group: 28±12.6 months Bovine Pericardium Group: 50.05±17.6 months	--	--	Reports on 3D RVEF, Average RV Global Longitudinal Strain, and Tricuspid Annular Plane Systolic Excursion	--	No
Witt	2013	retrospective	Various congenital heart defects	CorMatrix	37 patients	411 (62, 757) days	RVOT obstruction Stenosis	2 re-operations related to patch 1 reoperation unrelated to patch	--	4 (10.8%), none related to patch	Yes
Ashfaq	2017	retrospective	Various congenital heart defects	CorMatrix	202 patients	Mean: 1492 days	Leaflet failure Resifual shunting	10 reoperations related to patch integrity	--	7 (3.47%), unrelated to patch	Yes
Zaidi	2014	retrospective	Valvoplasty	CorMatrix, Autologous Pericardium	57 patients	Not follow-up, but in-situ time: Median time in situ for Mitral valvuloplasty group: CorMatrix: 64 (5-261) days AP: 1010 (14-1506) days Median time in situ for Aortic valvuloplasty group: 63 (49-198) days CorMatrix: 1747 (6-6047) days	Various need for explantation	18 explants 7/18 due to valve failure 11/18 due to tissue substitute	--	1 death not distinguished	Yes, 18 samples
Haney	2021	retrospective	Various cardiac tissue repairs	CorMatrix	408 patches in 309 patients -- 180 PA patches	Median 3.9yrs (3days 7.4 yrs)	Various	Of PA Patches: 4 (2%) surgical reinterventions 22 (12%) percutaneous reinterventions	--	39 (12.6%), no deaths related to patch	No
Woo	2016	retrospective	Valvoplasty, Aterioplasty	CorMatrix	12 patches in 11 patients	Mean time in situ: 518.6 (77, 1294) days	--	--	--	--	Yes, 12 samples
Rosario-Quinones	2015	retrospective	Various cardiac tissue repairs (PA, Mitral valve, Aorta)	CorMatrix	25 patients	Time in situ: 9wk-13mo	--	6 (24%) reoperations	--	2 (8%) deaths, not distinguished	Yes
Hopkins (Pt. 1)	2014	prospective cohort	Various cardiac tissue repairs	MatrACELL	120 patches in 108 patients	Median 687 (1, 842) days	Various	7 (5.83%) reoperations and 11 (9.17%) catheterizations, but none attributable to patch material	--	1.8%, none related to patch	No
Hopkins (Pt. 2)	2014	retrospective cohort	Various cardiac tissue repairs	Cryopreserved PA autografts, synthetics	101 patches in 100 patients	--	stenosis, aneurism, pseudoaneurism	14 (14%) reoperations due to patch failure	--	None related to patch	No
Lofland	2012	retrospective	Various cardiac tissue repairs (PA, RVOT, RPA, LPA, MPA, Aorta, SVC)	MatrACELL	46 patches in 44 patients	Not given, reported maximum follow-up of 22 months	--	1 elective patch removal	--	3 (6.82%), unrelated to patch	Yes
Murin	2021	prospective	Branch PA augmentation	MatrixPatch	81 patients	Median 20mo, IQR (10.2-30.2)	--	probability of freedom from reop/reint: 1 year: 85.8% 2 years: 78.7% Not distinguished	--	No patch related deaths	Yes
Bell	2019	prospective	Various cardiac tissue repairs (VSD, ASD, AVSD, Aortic Arch, DORV, TAPVD, SVC, IVC, PA)	CardioCel	195 patches in 135 patients	Median 39 (27-54) months	Various	12 (6.2%) interventions - 6 catheter, 6 surgical Not distinguished 1 and 3 year freedom from reintervention rates of 94% and 93% respectively	5 of 34 (3.6%) pulmonary artery patch implants required reintervention in <365 days. No reinterventions were conducted in this group at >365 days.	6 (4.6%), none related to patch	No
Bell	2019	retrospective	Various	CardioCel	501 patches in 377 patients	Median 31 (1, 60) months	Stenosis, obstruction, RVOT related	14 (2.8%) patches required at least one reintervention - 9 catheter, 9 operative Not distinguished		11 (2.9%) deaths, 1 (0.3%) patch-related	Yes
Neethling	2013	prospective	Various cardiac tissue repairs (VSD, ASD, RVOT, TOF)	CardioCel	30 patients	Range of 6-48 months	--	0	MRI assessments in 10 patients at 12 months revealed no detectable micro-calcification levels	5 (16.7%), none related to patch	No
Neethling	2020	retrospective	Various cardiac tissue repairs	CardioCel	24 patients with follow-up	Median 7.2 (1.3-10.6) yrs	--	1 (4.17%), not reported as graft related	No surface thickening, structural leaks, calcification, thromboembolic events	2 late deaths, none related to patch	No
Prabhu	2017	prospective	Various cardiac tissue repairs	CardioCel	140 patients	Mean in situ time: 249.6 (10, 428) days	Various	15 reoperations - not distinguished 6 explants, 2 related to patch		Not reported	Yes
Pavy	2018	retrospective	Various cardiac tissue repairs (ASD, VSD, AVSD, RVOT)	CardioCel	101 patients	Mean 212 (4, 726) days	Various	5 (4.9%) graft-related reoperations 2 unrelated reoperations	4 of 5 patches requiring reintervention were utilized for aortic angioplasty. 1 of 5 patches requiring reintervention was utilized for right coronary cusp replacement.	4 (3.9%) none related to patch	Yes, 5 samples
Hongu	2022	retrospective	PA reconstruction, Aortic Valve Plasty	TEVG	7 patients	median: 14.4 (3-39.6) months	Aneurysm, Degeneration, Infection, Stenosis	0 (0%) graft-related reinterventions	One patient demonstrated bronchus compression-induced PA re-stenosis	0 (0%)
Nakatsuji	2021	prospective	PA reconstruction	TEVG	4 patients	18.3 (4, 48) months	--	0 (0%) graft-related reinterventions		0 (0%)	Yes
Kato	2016	prospective	PA reconstruction	TEVG	1 patient	9 months	--	0 (0%) graft-related reinterventions	This report describes the first successful clinical application of the Biotube for pediatric PA patch augmentation.	0 (0%)	No
Fujita	2020	prospective	PA reconstruction	TEVG	2 patients	--	--	--	Various mechanical characterizations.	--	Yes
--' indicates not reported
